# Supplementary material for: Somatic deficiency of the human E3 ubiquitin ligase CBL in leukocytes impairs B cell but not T cell development and function
Source: Nat Immunol. 2026 Jan 15;27(2):308–22. doi: 10.1038/s41590-025-02381-7 (PMC12864045; doi:10.1038/s41590-025-02381-7)
Supplement: Supplementary file 5 — Statistical source data. [file 41590_2025_2381_MOESM5_ESM.xlsx]

## Sheet: 2a
	P1	P2	P3	Father M/WT	Mother WT/WT	Child 1	Child 2	Child3
IgG anti-HSV-1				5.35435	4.90689	-6.78136	2.27121	5.11042
IgG anti-HSV-2					1.8625	-1.1375	-1.1375
IgG anti-VZV	2.94555	3.88536	3.48447	2.53051	2.80277	-3.75489	0.943331
IgG anti-EBNA		5.22882		4.27053	4.90689	-2.73697	1.16672
IgG anti-VCA		-4.18442				-1	-1
IgG anti-CMV		3.12338				-1.48543	2.55897	2.58496
IgG anti-HAV						-2.64386	3.24793	0.678072
IgG anti-parvovirus B19	4.61738		5.25481	5.22005	5.25481	-3.45943	-0.371969
IgG anti-measles	3.52356	2.89482	1.83289	4.22882	4.22882	2.04002	-0.831679	2.55459
IgG anti-mumps	4.16993		4.76939		3.57399	3.11194	2.36585	2.03242
IgG anti-rubella	5.12928	4.03562	4.6837		4.12102	5.12928	0.823749	4.90689

## Sheet: 2b
	IVIG	IGIV IgG depleted	P1	P1	P2	P2	P3	P3	Ped. Donor 1	Ped. Donor 2	Ped. Donor 3	Ped. Donor 4	Ped. Donor 5	Ped. Donor 6	Ped. Donor 7	Ped. Donor 8	Ped. Donor 9	CARMIL2 def	CARMIL2 def	CARMIL2 def	CARMIL2 def
Streptococcus pneumoniae	2.23333	0	3.4	2.6	3.6	3.4	3.6	4.2	2.8	2.2	2.4	2.8	3.8	2.4	2.2	2	2.4	0	1	1.2	1.4
Human herpesvirus 4	3.47024	0	0.142857	0	3.42857	2.57143	0.142857	0.285714	1.71429	1.85714	0	1.42857	0.142857	1.57143	0	1.42857	0	0.714286	0.857143	0.857143	2.14286
Staphylococcus aureus	0.96875	0	1	0.5	1.75	0.75	0.75	0.75	2.5	2.25	2	2	1.75	3.25	3.25	1.75	2.25	1	0.5	0	0
Rhinovirus A	1.34375	0	2.5	2	1.75	1.75	2	1.75	2.25	2.75	2.25	2.75	1.5	1.75	1.75	1.75	1.5	0.25	0.5	0.25	0.75
Rhinovirus B	1.66667	0	2	2	2	2	1	0.5	2	3.5	1.5	2.5	1.5	2	1.5	1	2	1	1	1.5	0.5
Mycoplasma pneumoniae	0.541667	0	0.5	1	0.5	0	0	0.5	0.5	0.5	0.5	1	1	0	1.5	0.5	1	0	0	0	0
Human metapneumovirus	0	0	4	0.5	2	1	3.5	1	0	0	0	0	0.5	0	0	0.5	0	0	0.5	0	0
Human herpesvirus 6B	0.451389	0.0277778	0.833333	0.833333	0.666667	0.166667	0.5	1	0.333333	1	0.5	0	0.666667	0.5	0	0.5	0.333333	0	0.333333	0.166667	0.333333
Human herpesvirus 7	0.0833333	0	0	0	0.666667	0	1.33333	1.33333	0.333333	0.666667	0.666667	0	0.333333	0.333333	1	0.333333	0.333333	0.333333	0.333333	0.333333	0
Human adenovirus C	0.869048	0	1.14286	0.857143	0.857143	0.714286	0.857143	1.14286	1.57143	1.28571	0.714286	1.42857	0.571429	1.28571	1.28571	1.14286	0.285714	0.142857	0.571429	0.571429	0.857143
Human respiratory syncytial virus	0.78125	0	1.25	0.75	1.25	0.5	1.5	1.75	1.25	0.75	0.25	0.5	0.75	0.75	0.5	1	0.5	0	0.25	0.5	0
Enterovirus A	0.666667	0	1	1.5	0.5	1	1	1.5	0.5	0.5	1	1	1.5	0.5	0.5	1.5	0.5	1	0.5	0.5	0.5
Enterovirus B	0.716667	0	1	0.6	1.8	1	1.4	1.4	1	1.4	1.2	1.2	1.6	0.6	0.8	1	0.8	0.8	1	0.4	0.8
Human parainfluenza virus 3	0.604167	0	0	0	0	0	0	1	0	1	0	1	0.5	0	0	0	0	0	0	0	0
Helicobacter pylori (Campylobacter pylori)	0.305556	0	0.666667	0.666667	0.333333	0	0	0	0.333333	0	0	0	0	0	0	0.666667	0	0	0.666667	0	0
Enterovirus C	0.229167	0	0	0.25	0	0	0	0.25	1.25	0	0	0.5	0.25	0	0.25	2	0	0.25	0.5	0	0.25
Human adenovirus B	0.0583333	0	0.4	0	0	0	0	0.2	0.4	0.2	0.2	0.2	0.2	0.4	0.4	0	0.2	0.4	0	0	0
Human parvovirus B19	0	0	0.5	0.5	0	0	1	1	0	0	0.5	0	0	0.5	0	0	0	0	0	0	0
Human adenovirus D	0.0972222	0	0.666667	0.333333	0.333333	0	0	0.666667	0.333333	0.333333	0.666667	0	0.666667	0	0	0	0.333333	1.33333	0.666667	0.333333	0
Betapapillomavirus 1	0	0	0	0	0	0	0	0	1	0	0	0.5	0	0.5	0	0.5	0	0	0	0	0
Influenza A virus	0.21875	0	0.125	0.125	0.375	0.25	0.375	0.625	0.5	0.25	0.25	0.125	0.25	0.125	0.125	0.375	0.25	0.125	0.125	0.375	0.125
Human herpesvirus 6A	0.177083	0	0.5	0	0.75	0.25	0.75	0.75	0.25	0.5	0	0.25	0	0	0	0.5	0	0.5	0	0.25	0
Alphapapillomavirus 7	0	0	0	0	0	0	0	0	0	0	0	0	0.5	0	0.5	0.5	0	0	0	0	0
Alphapapillomavirus 9	0.0972222	0	0	0	1	0	0	0	0.333333	0.666667	0.666667	0	0	0.666667	0	0.333333	0.666667	0	0.333333	0.666667	0
Alphapapillomavirus 10	0	0	0.5	0.5	0	0	0	0.5	0.5	0.5	0	1	0	0.5	0	0.5	0	0	0	0.5	0
Human parechovirus	0	0	0	0	1.5	0.5	0	0	0	0.5	0	0	0	0	0.5	0	0	0	0	0	0
Human adenovirus F	0.305556	0	0.333333	0.333333	0.666667	0.333333	0.333333	0.333333	0.333333	0.333333	0.666667	0	0.333333	0.333333	0.333333	0.333333	0.666667	0	0	0.333333	0.333333
Influenza B virus	0.358333	0.0333333	0.8	0.8	0.6	0.8	0.8	1	0.4	0.2	0	0	0.6	0	0.2	0.4	0	0	0	0	0.2
Haemophilus influenzae	0	0	0	0	0	0	0.5	0	0	0	0	1	0	0	0	0	0.5	0	0	0	0
Betapapillomavirus 2	0.0625	0	0.5	0	0	0	0	0	0	1	0.5	0	0	0	0	0.5	0	0	0	0	0
Betacoronavirus 1	0	0	0	0	0	0	0.5	1	0	0	0	0.5	0	0	0.5	0.5	0	0	0	0	0
Influenza C virus	0	0	0	0	0	0	0	0.666667	0.333333	0	0	0.666667	0	0	0.333333	0	0	0	0	0	0
Rotavirus A	0	0	0	0	0	0	0.25	0.75	0.25	0.25	0	0	0	0	0	0.25	0	0.25	0.25	0	0
Human herpesvirus 8	0.0416667	0	0.333333	0	0	0	0	0	0.333333	0.666667	0	0	0	0	0	0.333333	0	0	0.666667	0	0
Rotavirus B	0	0	0	0	0	0	0	0	0	0	0	0	0	0	0	0	0	0	0	0	0
Human parainfluenza virus 4	0.3125	0	0	0	0.5	0	0.5	0.5	0	0	0	0	0.5	0	0	0	0.5	0	0	0	0
Sapporo virus	0	0	0	0	0	0	0	0	0.5	0.5	0	0	0	0	0	0	0	0	0	0	0
Human herpesvirus 2	0.458333	0.0833333	0	0	0	0	0	0.75	0.5	0.25	0.25	0	0	0	0.5	0.5	0	0.25	0.75	0	0
Enterovirus D	0.395833	0	0.5	0	0	0	0	0.5	0	0.5	0	1	0.5	0	0	0	0.5	0	0	0	0
Human adenovirus E	0	0	0	0	0	0	0	0	0.333333	0	0.333333	0	0	0	0	0.333333	0	0	0	0	0
Human coronavirus NL63	0	0	0	0	0	0	0	0	0	0.5	0	0	0	0.5	0	0.5	0	0	0	0	0
Human parainfluenza virus 2	0.0625	0	0	0	0	0	0	0	0	0	0	0	0	0.5	0	0	0	0	0.5	0	0
Human adenovirus A	0.0583333	0	0.2	0.2	0	0	0.4	0.2	0	0	0	0.2	0.2	0	0	0.4	0	0	0.2	0	0
Human coronavirus HKU1	0.177083	0.0833333	0.25	0	0.25	0.5	0	0.25	0.25	0	0	0.5	0	0.25	0.25	0	0	0	0	0	0
Human herpesvirus 3	0.55	0.0333333	0.4	0.2	0	0.2	0.2	1	0.2	0.8	0.2	0.4	0.8	0.2	0.2	0.2	0.2	0.6	0.6	0.8	0
Norwalk virus	0.138889	0	1	0.333333	0.333333	0	0	1.33333	1.33333	0	0	0	0.333333	0.333333	0.333333	1.33333	0	0.333333	0.333333	0	0
Human herpesvirus 1	1.29167	0.0333333	0	0	0	0	0.1	0.2	0.2	0.1	0.3	0.1	0.1	0	3.3	3.5	0	0	0.4	0.3	0.2
Human herpesvirus 5	1.39931	0.0694444	0.166667	0	1.66667	1.08333	0.166667	0.25	0.166667	2.16667	1.5	0.166667	1.33333	0	2.08333	1.16667	0.0833333	0.833333	1.25	0.916667	1.08333

## Sheet: 3a
CD3+ T cells							NK Cells							NK CD56bright							NK CD56dim							iNKT
Adult Controls	Pediatric Controls 0-3 y.o.	Pediatric Controls 4-15 y.o.	Pediatric Patients (homoygous)	Adult Patients (homozygous)	Heterozygous patients		Adult Controls	Pediatric Controls 0-3 y.o.	Pediatric Controls 4-15 y.o.	Pediatric Patients (homoygous)	Adult Patients (homozygous)	Heterozygous patients		Adult Controls	Pediatric Controls 0-3 y.o.	Pediatric Controls 4-15 y.o.	Pediatric Patients (homoygous)	Adult Patients (homozygous)	Heterozygous patients		Adult Controls	Pediatric Controls 0-3 y.o.	Pediatric Controls 4-15 y.o.	Pediatric Patients (homoygous)	Adult Patients (homozygous)	Heterozygous patients		Adult Controls	Pediatric Controls 0-3 y.o.	Pediatric Controls 4-15 y.o.	Pediatric Patients (homoygous)	Adult Patients (homozygous)	Heterozygous patients
1850	4489	2297.32	1227.5	919.82	1385.72		209.75	162.81	341.28	81	114.13	141.708		5.76813	39.4	14.675	41.553	18.3749	19.8391		204.087	123.247	326.605	38.88	95.6409	121.302		4.403	0.597037	1.72988	0.375615	0.0483825	0.79956
		2785.24	1365	911.25	1147.3				280.314	82.94	225.45	103.257				30.5542	28.0337	12.8506	32.4227				249.479	54.5745	212.374	70.8343				1.04725	0.14196	0.0265174	0.161769
	3995.7	1978.92	1316		529.74			155.04	414	113.96		162			37.3646	38.4192	46.9515		15.2442			117.675	375.084	66.8945		146.61			0.386784	0.680748	0.163184		0.0253216
1204.07		3142.26	2159.12				283.9		250.47	267.526				9.16997		28.8041	20.0912				274.815		221.666	247.194				0.364833		0.549895	0.58944
1573.98		1828.3					141.192		61.1					9.20572		13.0143					132.015		47.9024					0.0629592		0.098911
		2214.28	1345.4						197.824	137.64						16.004	18.1685						181.8	119.472						0.118907	0
2173.6		1597.9					60.58		74.86					6.9667		7.71058					53.6133		67.1494					1.43675		0.302003
		1685.92							526.85							14.1723							513.679							5.39494
1531.53		2266.42					168.402		252.655					12.3944		22.9411					156.109		229.663					0.116549		0.0849908
1407.67							196.73							10.5447							186.303							0.167513
2233.8							646							17.3774							628.558							0.46463
1894.2							116.38							12.569							103.345							2.44352
1358.3							162.86							6.93784							155.694							3.00184
1027.6							186.2							13.034							172.98							0.963889
1413.32							156.106							27.6308							128.319							0.585114
1734.81							328.02							21.9445							305.715							3.10531
1155							165							7.2765							157.74							0.21945
1218							287							6.6297							280.112							3.32514
1816.96							121.203							18.1805							103.023							0.575976
1717.54							79.547							7.51719							72.0696							1.25724
1569.06							347.76							15.8926							332.111							2.62033
1478.28							281.3							12.3772							268.923							0.0814532
1701.34							460.03							9.29261							450.829							0.306241
2002.98							202.557							10.3507							191.821							0.0626933
778.72							96.348							3.43962							92.5904							0.321611
1955.7							167.28							7.04249							160.087							1.00327
2021.61							72.285							6.83093							65.4179							0.12251
571.392							183.52							5.43219							178.014							0.348549
903.805							429.877							9.02742							420.85							2.46739
1468.56							219.44							10.7745							208.687							0.180633
1826.64							211.928							8.03207							203.239							0.812855
1658.8							403							5.6823							397.358							3.48348
Table Analyzed	CD3+ T-cells
Column D	Pediatric Patients (homoygous)
vs.	vs.
Column C	Pediatric Controls 4-15 y.o.
Mann Whitney test
P value	0.012
Exact or approximate P value?	Exact
P value summary	*
Significantly different (P < 0.05)?	Yes
One- or two-tailed P value?	Two-tailed
Sum of ranks in column C,D	86 , 19
Mann-Whitney U	4
Difference between medians
Median of column C	2214, n=9
Median of column D	1345, n=5
Difference: Actual	-868.9
Difference: Hodges-Lehmann	-662.9

## Sheet: 3c
CD4+ TNF+	Healthy Controls						P4,P10 (het)						P1,P2,P8,P9 (hom)
NS	0.28	0.19	0.37	0.3	0.39		0.18	0.21					0.48	0.35	0.32	0.28
PHA	0.18	0.18	0.24	0.58	0.43		0.26	0.32					0.46	0.26	0.26	0.21
αCD2/3/28	0.93	0.85	0.97	0.53	1.17		0.79	0.48					0.94	1.12	1.36	0.5
PMA+Ionomycin	5.94	8.16	12.8	5.19	7.08		7.67	4.88					8.54	9.08	5.45	1.96
CD8+ TNF+	Healthy Controls						P4,P10 (het)						P1,P2,P8,P9 (hom)
NS	0.06	0.059	0.22	0.05	0.083		0.064	0.057					0.079	0.19	0.07	0.015
PHA	0.14	0.053	0.18	0.08	0.056		0.067	0.056					0.11	0.31	0.15	0.023
αCD2/3/28	0.33	0.17	0.52	0.18	0.16		0.064	0.092					0.078	0.29	0.47	0.22
PMA+Ionomycin	1.61	2.06	3.37	1.66	2.38		2.71	1.04					3.23	2.83	0.66	0.81

## Sheet: 3d
	Healthy Donors																		P1, P2, P3, P8
IL-2	8.63	21.6	4.4	77.3	57.7	71.1													35.5	29.3	18.61	63
IL-4	1.86	4.4	1.3	12.9	5.8	8.3	3.4	2.3	4.65	3.72	4.67	4.36	4.62	5.35	4.65	4.55	2.04		6.74	7.33	4.94	4.81
IL-9	0.22243	0.14161	0.08905	0.122	0.06147	0.022	0.0795	0.23573	0.11622	0.1		0.05	0.04	0.03					0.16472	0.076	0	0.15
IL-10	2.16243	2.15161	0.47105	1.122	0.75147	5.85	6.1535	4.35573	7.40622	1.641		5	10.1	2.85					0.58472	0.77	0.51	4.18
IL13	0.1173	0.15805	0.13942	0.8809	0.651	2.132	0.391	0.43	1.659	0.616	1.3	0.987	0.866	0.733		0.08753	0.0982	0.05638	0.399	0.295	0.18609	0.293
IL-17A	4.3073	4.11805	2.63942	14.7	3.119	2.376	2.27	4.687	2.816	1.873		2.17153	1.7962	5.77838					3.689	3.065	3.21609	1.133
IL-17F	2.95	2.43	0.02314	3.21	0.42	0.48	0.27	0.62		0.394		0.115	0.148	0.96					0.512	0.309	0.01809	0.21
IL-21	20.46	24.5	11.94	16.3	20.83	47.1	34.7	46.4	44.2	39.73		36.4	40.33	37.55					33	28.6	32.02	34.72
IL-22	3.67	5.39	1.69314	21.12	14.35	3.21	4.29	7.99	5.25	1.2		2.005	2.498	4.52					4.692	7.989	4.37609	3.1
TNF	24.98	42.47	22.41	55.92	26.67	59.14													60.57	43.46	39.04	15.64
ILF-γ	12.99	10.22	6.9	13.79	15.95	23.58	13.43	22.75	23.18	23.32		24.14	12.83	13.79					24.12	30.96	20.38	29.07

## Sheet: 3e
	Healthy Donors																		P1, P2, P3
IL-10	378.41	194.61	506.11	63.995	449.36	186.043													63.21	67.95	115.51
IL-13	4.31	0.45	41.57	40.745	83.86	2.19333													2.67	0	19.29
IL-17A	109.32	51.43	143.39	82.65	15.865	6.75													39.47	37.42	100.69
IFN-γ	151.46	37.7	107.08	6.145	140.15	63.3633													132.23	177.53	182.19

## Sheet: 4a
CD21low B cells									Plasmablasts
Adult Controls	Pediatric Controls 0-3 y.o.	Pediatric Controls 4-15 y.o.	Pediatric Patients (homoygous)	Adult Patients (homozygous)	Heterozygous patients				Adult Controls	Pediatric Controls 0-3 y.o.	Pediatric Controls 4-15 y.o.	Pediatric Patients (homoygous)	Adult Patients (homozygous)	Heterozygous patients
3.08137	87.2983	21.4807	24.598	2.87608	7.67458				0.678375	22.0035	3.77114	4.1356	0.120667	0.724651
		29.4441	37.9402	5.0004	7.13555						2.3023	0.876996	0.715057	0.567601
	57.6304	18.5654	33.3903		4.11723					12.8442	0.811854	4.30769		0.278071
1.21846		24.7506	40.2668						0.244248		4.48896	8.66311
1.16483		10.7113							1.28791		3.19318
		10.433	10.5495								2.38468	4.00067
2.77222		3.61659							0.54145		1.2811
		13.0338									1.44819
4.39834		10.1442							0.719355		2.2564
0.466193									0.731664
3.06843									0.619208
2.5806									2.4541
1.40617									0.421852
1.79088									0.448448
1.52889									0.517498
2.95772									0.97336
1.66807									1.1517
0.767865									0.373117
1.57475									0.866444
1.18835									0.505978
0.854678									0.28454
2.44382									0.515598
0.641472									3.44123
10.9775									1.22265
1.58256									0.25161
5.46218									0.266807
3.70052									0.368052
1.1141									0.0697039
0.63176									0.402193
2.87977									1.31905
3.23443									0.61494
1.92767									1.29165

## Sheet: 4b
	HD																				All CBL pts
transitional	2833	1642	1029	1819	1416	3114		1924	2220	3150	2352										6347.83	4447	4413.88	2544
naive	1549	1141	913	1357	1114	1577		896	1180	1344	1236										2630.67	2306.33	2279.5	1352
transitional	3246	1486	1453	3290	3439	4237	3769	3399													1924.5	1899.5	1812.6	2065
naive	3369	2886	3604	3986	4621	6010	4361	3268													1966	1850.5	1797	2313
	Discovery?	P value	Mean rank of HD	Mean rank of All CBL pts	Mean rank diff.	Mann-Whitney U	q value
transitional	Yes	0.013986	5.8	11.75	-5.95	3	0.004895
naive	Yes	0.013986	5.8	11.75	-5.95	3	0.004895
transitional	No	0.214141	7.5	4.5	3	8	0.056212
naive	Yes	0.00404	8.5	2.5	6	0	0.004242

## Sheet: 4c
	Healthy donors						Patients P1-P3
CD21lo	8788	7785	6553	10707	8894	8839	7464.5		7483.5		7999.5
transitional	4929	4219	3196	3644	3495	3293	2181		2489.5		2770
CD21lo	202	98.7	337	452	175	273	185.5		182.5		237.5
transitional	1870	1666	1930	3677	2372	1744	841.5		1026.5		1162
CD21lo	363	256	326	541	307	268	697		667.5		790
transitional	2877	1001	1356	1527	1068	3159	3225		2374		2590
CD21lo	983	723	332	1244	899	590	433		473.5		452.5
transitional	42.2	121	0	56.8	0	24.2	12.15		18.425		25.3
CD21lo	631	1016	323	421	693	1156	1110.5		384		453
transitional	86.9	50	0	61.9	59	580	467		82.45		157.95
CD21lo	963	122	165	944	148	418	678.5		401		575
transitional	173	131	82	321	204	231	324.5		212		213.5
CD21lo	1092	175	763	972	376	613	618		568		607
transitional	3882	969	2799	4393	1227	226	1143.5		1462.5		1570.5

## Sheet: 4g
AAVS1 sg1+sg2	CBL sg1+sg2	CBL sg1+sg3	CBL sg4+sg2
1.04058	0.92548	0.788276	0.802775
0.918322	0.894272	0.866316	0.814995
0.825724	0.872868	0.75662	0.890219

[truncated: 28 more sheets: 4h, 4i, 4j, 4k, 4l, 4m, 5a, 5b, 5c, 5d, 5e, 5f, 5g, 5h, 5i, 6b, 6c, 6e, 6f, 6g …]
